# Supplementary material for: Pelvic Floor Dysfunction among Reproductive-Age Women in Israel: Prevalence and Attitudes—A Cross-Sectional Study
Source: Healthcare (Basel). 2024 Feb 2;12(3):390. doi: 10.3390/healthcare12030390 (PMC10855918; doi:10.3390/healthcare12030390)
Supplement: Supplementary file 1 [file healthcare-12-00390-s001.zip]

Archive with 1 entries (1 files):
- healthcare-2773012-supplementary.pdf
